# Supplementary material for: Butyrate-Producing Bacteria as a Keystone Species of the Gut Microbiome: A Systemic Review of Dietary Impact on Gut–Brain and Host Health
Source: Int J Mol Sci. 2026 Jan 28;27(3):1289. doi: 10.3390/ijms27031289 (PMC12897970; doi:10.3390/ijms27031289)
Supplement: Supplementary file 1 [file ijms-27-01289-s001.zip]

Archive with 1 entries (1 files):
- ijms-4088076-supplementary.pdf
